# Supplementary material for: Genetic Modifiers of Non-Penetrance and RNA Expression Levels in PRPF31-Associated Retinitis Pigmentosa in a Danish Cohort
Source: Genes (Basel). 2023 Feb 8;14(2):435. doi: 10.3390/genes14020435 (PMC9956082; doi:10.3390/genes14020435)
Supplement: Supplementary file 1 [file genes-14-00435-s001.zip]

Archive with 1 entries (1 files):
- genes-2160513-supplementary.pdf
